# Supplementary material for: Influence of Coding Variability in APP-Aβ Metabolism Genes in Sporadic Alzheimer’s Disease
Source: PLoS One. 2016 Jun 1;11(6):e0150079. doi: 10.1371/journal.pone.0150079 (PMC4889076; doi:10.1371/journal.pone.0150079)
Supplement: S4 Table — (XLSX) [file pone.0150079.s004.xlsx]

## Sheet: Tabelle1
GENE	FUNCTION	Relative Frequency of rare variants (rare variants /Kbp coding sequence)
GPR3	Aß production	9.06344
CST3	Intracellular and extracellular degradation	9.02935
TTR	Aß deposition	9.00901
CTSB	Intracellular and extracellular degradation	8.58779
APH1B	γ-secretase	6.45995
MMP3	extracellular degradation	5.5788
KLK6	extracellular degradation	5.44218
SORL1	APP recycling and vesicles trafficking	5.40457
MEP1B	extracellular degradation	4.7619
LYZ	intracellular degradation	4.47427
ECE1	intracellular degradation	4.41501
APLP1	APP agonist cleaved by secretases	4.08998
ECE2	intracellular degradation	3.77074
PLAT	extracellular degradation	3.5524
ACE	extracellular degradation	3.42285
A2M	extracellular degradation	3.38983
BACE1	ß-secretase	3.32005
PSENEN	γ-secretase	3.26797
ADAM9	α-secretase	3.25203
CTSD	intracellular degradation	3.22841
MME	extracellular degradation	3.10697
LRP1	extracellular clearance	2.89017
BACE2	ß-secretase	2.84293
NCSTN	γ-secretase	2.8169
ADAM17	α-secretase	2.0202
LRRTM3	Aß production	1.71821
APBA1	APP stabilization and inhibition of Aß production	1.59109
IDE	Intracellular and extracellular degradation	1.03734
ADAM10	α-secretase	0.890076
S4 Table. Relative frequency of rare variants in the 29 genes analyzed. Kbp, kilobasepair.
