# Supplementary material for: Influence of Coding Variability in APP-Aβ Metabolism Genes in Sporadic Alzheimer’s Disease
Source: PLoS One. 2016 Jun 1;11(6):e0150079. doi: 10.1371/journal.pone.0150079 (PMC4889076; doi:10.1371/journal.pone.0150079)
Supplement: S5 Table — The variants have been predicted as damaging by at least 2 out 3 in silico prediction softwares (MUTATION TASTER, SIFT, POLYPHEN2). Kbp, kilobasepair. (XLSX) [file pone.0150079.s005.xlsx]

## Sheet: Tabelle1
Gene	Function	Relative frequency of predicted damaging variants(damagingx2/ Kbp coding sequence)
CTSB	Intracellular and extracellular degradation	4.77099
CST3	Intracellular and extracellular degradation	4.51467
TTR	Aß deposition	4.5045
GPR3	Aß production	4.0282
SORL1	APP recycling and vesicles trafficking	2.93391
MMP3	extracellular degradation	2.7894
KLK6	extracellular degradation	2.72109
APH1B	γ-secretase	2.58398
APLP1	APP agonist cleaved by secretases	2.55624
PLAT	extracellular degradation	2.36827
ECE2	intracellular degradation	2.26244
LYZ	intracellular degradation	2.23714
MME	extracellular degradation	2.21926
ECE1	intracellular degradation	2.20751
MEP1B	extracellular degradation	2.1164
ACE	extracellular degradation	2.10637
NCSTN	γ-secretase	1.87793
LRP1	extracellular clearance	1.70446
ADAM9	α-secretase	1.62602
LRRTM3	Aß production	1.14548
CTSD	intracellular degradation	0.807103
APBA1	APP stabilization and inhibition of Aß production	0.795545
BACE2	ß-secretase	0.710732
BACE1	ß-secretase	0.664011
A2M	extracellular degradation	0.451977
ADAM10	α-secretase	0.445038
ADAM17	α-secretase	0.40404
IDE	Intracellular and extracellular degradation	0.345781
PSENEN	γ-secretase	0
S5 Table. Relative frequency of predicted damaging variants in the 29 genes analyzed. The variants have been predicted as damaging by at least 2 out 3 in silico prediction softwares (MUTATION TASTER, SIFT, POLYPHEN2). Kbp, kilobasepair.
