# Supplementary material for: Influence of Coding Variability in APP-Aβ Metabolism Genes in Sporadic Alzheimer’s Disease
Source: PLoS One. 2016 Jun 1;11(6):e0150079. doi: 10.1371/journal.pone.0150079 (PMC4889076; doi:10.1371/journal.pone.0150079)
Supplement: S6 Table — A. Size-matched negative controls for the gene-based association analysis (c-alpha test). B. Size-matched negative controls for the gene-based association analysis (SKAT). (XLSX) [file pone.0150079.s006.xlsx]

## Sheet: Tabelle1
	TARGET	CONTROLS
GENE	ECE1	CCDC7	STON2	FIGN	IKZF1	ACACB	ZMYM2	NOVA1	BRWD1	EFCAB5
TRANSCRIPT ID	NM_001397	NM_001026383	NM_001256430	NM_018086	NM_001220765	NM_001093	NM_001190964	NM_006491	NM_018963	NM_001145053
TARGETED POSITION	chr1:21543823-21671981	chr10:32735082-32863384	chr14:81737076-81864916	chr2:164464136-164592415	chr7:50344381-50472738	chr12:109577344-109705678	chr13:20532852-20660913	chr14:26939332-27066938	chr21:40557655-40685500	chr17:28256894-28384787
BPS CONSIDERED IN THE ANALYSIS	128158	128302	127840	128279	128357	128334	128061	127606	127845	127893
NUMBER OF VARIANTS DETECTED	51	15	23	29	50	65	16	9	77	18
TEST	C-ALPHA	C-ALPHA	C-ALPHA	C-ALPHA	C-ALPHA	C-ALPHA	C-ALPHA	C-ALPHA	C-ALPHA	C-ALPHA
P-VALUE	0.00576606	0.6	0.833333	0.714286	1	0.12	0.126	0.833	0.5	0.714
CORRECTED P-VALUE	0.1653	1900-01-01	1	1	1	1	1	1	1	1
GENE	LYZ	EFNA4	GDF3	YBEY	IDH3B	MNX1	ZNF7	DPEP2	ABHD14B	NOP56	KRT24
TRANSCRIPT ID	NM_000239	NM_005227	NM_020634	NM_001006114	NM_006899	NM_005515	NM_003416	NM_022355	NM_001146314	NM_006392	NM_019016
TARGETED POSITION	chr12:69742188-69747889	chr1:155036218-155041930	chr12:7842517-7848202	chr21:47706300-47712012	chr20:2639109-2644813	chr7:156797625-156803337	chr8:146062872-146068594	chr16:68021468-68027153	chr3:52002943-52008636	chr20:2633288-2638992	chr17:38854300-38859995
BPS CONSIDERED IN THE ANALYSIS	5701	5712	5685	5712	5704	5712	5722	5685	5693	5704	5695
NUMBER OF VARIANTS DETECTED	5	10	8	11	10	11	10	10	17	17	12
TEST	C-ALPHA	C-ALPHA	C-ALPHA	C-ALPHA	C-ALPHA	C-ALPHA	C-ALPHA	C-ALPHA	C-ALPHA	C-ALPHA	C-ALPHA
P-VALUE	0.032	0.833	0.5	1	0.666	0.375	0.289	0.6	0.714	0.714	0.666
CORRECTED P-VALUE	0.928	1	1	1	1	1	1	1	1	1	1
GENE	CTSB	ZHX1	CAPN11	ZNF700	PRICKLE1	POGLUT1	TRIB2	TFB2M	NCOA4
TRANSCRIPT ID	NM_001908	NM_001017926	NM_007058	NM_001271848	NM_001144881	NM_152305	NM_021643	NM_022366	NM_001145260
TARGETED POSITION	chr8:11700101-11725587	chr8:124260987-124286468	chr6:44126591-44152068	chr19:12035918-12061428	chr12:42852217-42877720	chr3:119187854-119213364	chr2:12857296-12882752		chr10:51565174-51590664
BPS CONSIDERED IN THE ANALYSIS	25486	25481	25477	25510	25503	25510	25456	25511	25490
NUMBER OF VARIANTS DETECTED	75	15	23	21	24	33	27	17	32
TEST	C-ALPHA	C-ALPHA	C-ALPHA	C-ALPHA	C-ALPHA	C-ALPHA	C-ALPHA	C-ALPHA	C-ALPHA
P-VALUE	0.0706	0.239	0.714	0.146	0.833	0.322	1	0.714	0.833
CORRECTED P-VALUE	1	1	1	1	1	1	1	1	1
GENE	TTR	TMEM138	CCL5	DCDC2B	PPAP2C	MANEAL	PARS2	ENTPD8	IGLL1	ERMN	MDM1
TRANSCRIPT ID	NM_000371	NM_016464	NM_002985	NM_001099434	NM_177543	NM_001031740	NM_001033113	NM_020070	NM_020070	NM_001009959	NM_001205029
TARGETED POSITION	chr18:29171879-29178899	chr11:61129793-61136821	chr17:34198571-34205582	chr1:32674703-32681718	chr19:281120-288146	chr1:38260152-38267188	chr1:55223110-55230148	chr9:140328878-140335879	chr22:23915340-23922343	chr2:158175140-158182141	chr12:68719075-68726089
BPS CONSIDERED IN THE ANALYSIS	7020	7028	7011	7015	7026	7036	7038	7001	7003	7001	7014
NUMBER OF VARIANTS DETECTED	6	8	11	15	20	12	16	18	24	22	10
TEST	C-ALPHA	C-ALPHA	C-ALPHA	C-ALPHA	C-ALPHA	C-ALPHA	C-ALPHA	C-ALPHA	C-ALPHA	C-ALPHA	C-ALPHA
P-VALUE	0.1428	0.176	0.224	1	0.234	0.666	0.6	0.833	0.833	0.714	0.533
CORRECTED P-VALUE	1	1	1	1	1	1	1	1	1	1	1
GENE	ADAM17	FRMD3	RFX4	GPR137B	DNAJC11	HIRA	TOP2B	P2RY14	LY86	ESRP1	PPIP5K2
TRANSCRIPT ID	NM_003183	NM_001244961	NM_032491	NM_003272	NM_018198	NM_003325	NM_001068	NM_014879	NM_004271	NM_001034915	NM_001276277
TARGETED POSITION	chr2:9629731-9695906	chr9:85862313-85928599	chr12:107090201-107156435	chr1:236306060-236372095	chr1:6695648-6761920	chr22:19318268-19384355	chr3:25639517-25705758	chr3:150929915-150996225	chr6:6589052-6655080	chr8:95653366-95719542	chr5:102472497-102538884
BPS CONSIDERED IN THE ANALYSIS	66175	66286	66234	66035	66272	66087	66241	66310	66028	66176	66387
NUMBER OF VARIANTS DETECTED	18	15	12	14	14	20	18	13	8	34	25
TEST	C-ALPHA	C-ALPHA	C-ALPHA	C-ALPHA	C-ALPHA	C-ALPHA	C-ALPHA	C-ALPHA	C-ALPHA	C-ALPHA	C-ALPHA
P-VALUE	0.16	0.3913	0.47	1	0.116	1	1	1	0.538	0.833	0.833
CORRECTED P-VALUE	1	1	1	1	1	1	1	1	1	1	1
GENE	ECE2	PPP6C	ODF2	PLAA	GALNS	GCNT2	NAA60	HPS5	WIPI2	LIMS2	BCAP29
TRANSCRIPT ID	NM_014693	NM_001123355	NM_001242352	NM_001031689	NM_000512	NM_145655	NM_001083601	NM_007216	NM_001033518	NM_001161404	NM_018844
TARGETED POSITION	chr3:183967457-184010734	chr9:127908952-127952210	chr9:131219524-131262957	chr9:26903658-26947008	chr16:88880146-88923339	chr6:10586006-10629420	chr16:3493683-3536927	chr11:18300290-18343713	chr7:5230049-5273481	chr2:128396059-128439341	chr7:107220437-107263666
BPS CONSIDERED IN THE ANALYSIS	43277	43258	43433	43350	43193	43414	43244	43423	43432	43282	43229
NUMBER OF VARIANTS DETECTED	32	26	21	27	33	35	40	34	46	50	45
TEST	C-ALPHA	C-ALPHA	C-ALPHA	C-ALPHA	C-ALPHA	C-ALPHA	C-ALPHA	C-ALPHA	C-ALPHA	C-ALPHA	C-ALPHA
P-VALUE	0.22	0.5833	0.666	1	0.322	0.322	1	0.833	0.224	1	0.164
CORRECTED P-VALUE	1	1	1	1	1	1	1	1	1	1	1
GENE	ACE	ASNS	LMAN2	KEL	C20orf166	AAR2	BMF	QSOX2	CCDC19	PTH1R	LAYN
TRANSCRIPT ID	NM_000789	NM_001178075	NM_006816	NM_000420	NM_178463	NM_001271874	NM_001003940	NM_181701	NM_012337	NM_000316	NM_001258390
TARGETED POSITION	chr17:61554500-61574779	chr7:97481491-97501795	chr5:176758585-176778840	chr7:142638214-142658498	chr20:61147683-61167934	chr20:34824487-34844791	chr15:40380207-40400489	chr9:139098383-139118673	chr1:159842773-159863028	chr3:46925013-46945275	chr11:111411436-111431735
BPS CONSIDERED IN THE ANALYSIS	20279	20304	20255	20284	20251	20304	20282	20290	20255	20262	20299
NUMBER OF VARIANTS DETECTED	45	12	16	19	22	24	37	51	12	14	13
TEST	C-ALPHA	C-ALPHA	C-ALPHA	C-ALPHA	C-ALPHA	C-ALPHA	C-ALPHA	C-ALPHA	C-ALPHA	C-ALPHA	C-ALPHA
P-VALUE	0.193	0.833	0.268	0.36	0.1445	0.444	0.157	0.428	0.207	1	1
CORRECTED P-VALUE	1	1	1	1	1	1	1	1	1	1	1
GENE	ADAM9	VEGFC	VPS13B	RBKS	SCEL	C6orf106	CLIP1	TRIM37	GPATCH8	SH2D4B	PAQR5	GLT1D1
TRANSCRIPT ID	NM_003816	NM_005429	NM_181661	NM_022128	NM_001160706	NM_022758	NM_001247997	NM_015294	NM_001002909	NM_207372	NM_017705	NM_144669
TARGETED POSITION	chr8:38854521-38962660	chr4:177604932-177713888	chr8:100025507-100133927	chr2:28004317-28113098	chr13:78109814-78218780	chr6:34555531-34664599	chr12:122756043-122865029	chr17:57075601-57184227	chr17:42472664-42580761	chr10:82297673-82406274	chr15:69591345-69699805	chr12:129360484-129469406
BPS CONSIDERED IN THE ANALYSIS	108139	108956	108420	108781	108966	109068	108986	108626	108097	108601	108460	108922
NUMBER OF VARIANTS DETECTED	23	10	5	12	22	24	32	24	28	38	38	32
TEST	C-ALPHA	C-ALPHA	C-ALPHA	C-ALPHA	C-ALPHA	C-ALPHA	C-ALPHA	C-ALPHA	C-ALPHA	C-ALPHA	C-ALPHA	C-ALPHA
P-VALUE	0.196	0.409	1	1	0.144	0.6	0.533	0.538	1	1	0.833	0.714
CORRECTED P-VALUE	1	1	1	1	1	1	1	1	1	1	1	1
GENE	ADAM10	KIFAP3	KCNK2	NLK	WDR25	ITGA1	PHACTR2	MYOM1	COL5A1	RYR1	MYH11
TRANSCRIPT ID	NM_001110	NM_001204514	NM_001017425	NM_016231	NM_024515	NM_181501	NM_001100165	NM_003803	NM_000093	NM_000540	NM_001040113
TARGETED POSITION	chr15:58888656-59042155	chr1:169890574-170043851	chr1:215256568-215410359	chr17:26369732-26523360	chr14:100842848-100996550	chr5:52095844-52249476	chr6:143999140-144152280	chr18:3066841-3220079	chr9:137582774-137736650	chr19:38924362-39078195	chr16:15797217-15950868
BPS CONSIDERED IN THE ANALYSIS	153499	153277	153791	153628	153702	153632	153140	153238	153876	153833	153651
NUMBER OF VARIANTS DETECTED	26	10	14	15	26	55	59	57	82	117	72
TEST	C-ALPHA	C-ALPHA	C-ALPHA	C-ALPHA	C-ALPHA	C-ALPHA	C-ALPHA	C-ALPHA	C-ALPHA	C-ALPHA	C-ALPHA
P-VALUE	0.275	0.538	0.1518	0.714	0.444	1	0.538	0.112	0.833	0.833	0.146
CORRECTED P-VALUE	1	1	1	1	1	1	1	1	1	1	1
GENE	APH1B	P2RX3	LDB3	VWA5A	TRIM69	TLE2	LSG1	ZBED3-AS1	UPK1B
TRANSCRIPT ID	NM_031301	NM_002559	NM_001080116	NM_001130142	NM_080745	NM_001144761	NM_018385	NR_024398	NM_006952
TARGETED POSITION	chr15:63569800-63601264	chr11:57106106-57137526	chr10:88428335-88459759	chr11:123986137-124017563	chr15:45028587-45060014	chr19:2997663-3029091	chr3:194361535-194393034	chr5:76382680-76414180	chr3:118892471-118923975
BPS CONSIDERED IN THE ANALYSIS	31464	31420	31424	31426	31427	31428	31499	31500	31504
NUMBER OF VARIANTS DETECTED	39	13	18	39	15	27	51	5	51
TEST	C-ALPHA	C-ALPHA	C-ALPHA	C-ALPHA	C-ALPHA	C-ALPHA	C-ALPHA	C-ALPHA	C-ALPHA
P-VALUE	0.277	0.5	1	0.47	0.666	0.184	0.357	1	0.714
CORRECTED P-VALUE	1	1	1	1	1	1	1	1	1
GENE	A2M	TXK	C14orf39	ACSF2	C1orf105	LRIG3	CCDC14	MFSD8	ZMAT3	GFM1
TRANSCRIPT ID	NM_000014	NM_003328	NM_174978	NM_025149	NM_139240	NM_153377	NM_022757	NM_152778	NM_022470	NM_024996
TARGETED POSITION	chr12:9220607-9268549	chr4:48068436-48116380	chr14:60902724-60950509	chr17:48503676-48551607	chr1:172389901-172437908	chr12:59266186-59314168	chr3:123632335-123680243	chr4:128839053-128887076	chr3:178741602-178789580	chr3:158362319-158410260
BPS CONSIDERED IN THE ANALYSIS	47942	47944	47785	47931	48007	47982	47908	48023	47978	47941
NUMBER OF VARIANTS DETECTED	26	16	18	19	22	25	34	27	15	38
TEST	C-ALPHA	C-ALPHA	C-ALPHA	C-ALPHA	C-ALPHA	C-ALPHA	C-ALPHA	C-ALPHA	C-ALPHA	C-ALPHA
P-VALUE	0.277	0.714	0.179	0.714	0.25	0.157	0.714	1	0.833	0.714
CORRECTED P-VALUE	1	1	1	1	1	1	1	1	1	1
GENE	BACE2	SH2D4B	NUDCD3	MFHAS1	KIDINS220	ABCB11	DPY19L1	CAB39	CAMK2B
TRANSCRIPT ID	NM_012105	NM_207372	NM_015332	NM_004225	NM_020738	NM_003742	NM_015283	NM_016289	NM_001220
TARGETED POSITION	chr21:42539814-42648229	chr10:82297673-82406274	chr7:44422018-44530269	chr8:8642009-8750467	chr2:8869032-8977725	chr2:169779692-169887785	chr7:34968498-35077543	chr2:231577662-231685764	chr7:44256931-44364970
BPS CONSIDERED IN THE ANALYSIS	108415	108601	108251	108458	108458	108093	109045	108102	108039
NUMBER OF VARIANTS DETECTED	88	38	38	37	44	30	30	33	39
TEST	C-ALPHA	C-ALPHA	C-ALPHA	C-ALPHA	C-ALPHA	C-ALPHA	C-ALPHA	C-ALPHA	C-ALPHA
P-VALUE	0.285	1	0.833	0.25	0.37	1	0.6	0.285	1
CORRECTED P-VALUE	1	1	1	1	1	1	1	1	1
GENE	LRP1	ANKRD28	CEP135	SLAIN2	ITGB8	RAB3IP	FOXK2	TMEM45A	SCTR	WASF2	CAPN13
TRANSCRIPT ID	NM_002332	NM_001195099	NM_025009	NM_020846	NM_002214	NM_022456	NM_004514	NM_018004	NM_002980	NM_001201404	NM_144575
TARGETED POSITION	chr12:57522754-57607023	chr3:15708803-15793281	chr4:56815081-56899415	chr4:48343669-48428101	chr7:20370820-20455100	chr12:70132674-70216960	chr17:80477918-80562265	chr3:100211540-100296024	chr2:120197550-120281917	chr1:27732141-27816648	chr2:30945661-31030171
BPS CONSIDERED IN THE ANALYSIS	84269	84478	84334	84432	84280	84286	84347	84484	84367	84507	84510
NUMBER OF VARIANTS DETECTED	111	28	29	36	61	66	77	8	17	22	27
TEST	C-ALPHA	C-ALPHA	C-ALPHA	C-ALPHA	C-ALPHA	C-ALPHA	C-ALPHA	C-ALPHA	C-ALPHA	C-ALPHA	C-ALPHA
P-VALUE	0.322	0.428	0.833	0.391	1	0.22	0.666	0.36	0.444	0.583	0.666
CORRECTED P-VALUE	1	1	1	1	1	1	1	1	1	1	1
GENE	NCSTN	KLC4	NBL1	WRAP53	ZNF19	IDH1	ZDHHC6	PDLIM2	TAF5L	CYHR1	FXYD5	ALOX12B
TRANSCRIPT ID	NM_015331	NM_201523	NM_182744	NM_001143990	NM_006961	NM_005896	NM_022494	NM_021630	NM_001025247	NM_138496	NM_014164	NM_001139
TARGETED POSITION	chr1:160313330-160328428	chr6:43027669-43042817	chr1:19969843-19984932	chr17:7591712-7606723	chr16:71508229-71523250	chr2:209101027-209116182	chr10:114190248-114205397	chr8:22436681-22451710	chr1:229735172-229750212	chr8:145675394-145690410	chr19:35645676-35660718	chr17:7975961-7990989
BPS CONSIDERED IN THE ANALYSIS	15098	15148	15089	15011	15021	15155	15149	15029	15040	15016	15042	15028
NUMBER OF VARIANTS DETECTED	21	10	19	14	16	11	18	20	29	27	14	24
TEST	C-ALPHA	C-ALPHA	C-ALPHA	C-ALPHA	C-ALPHA	C-ALPHA	C-ALPHA	C-ALPHA	C-ALPHA	C-ALPHA	C-ALPHA	C-ALPHA
P-VALUE	0.36	0.255	0.6	1	0.8333	1	1	0.102	0.169	0.444	0.714	0.714
CORRECTED P-VALUE	1	1	1	1	1	1	1	1	1	1	1	1
GENE	KLK6	PTP4A3	INO80E	FOXA3	SLC7A6OS	SUSD3	APEH	ZNF311	PTOV1	ACRBP
TRANSCRIPT ID	NM_001012964	NM_007079	NM_173618	NM_004497	NM_032178	NM_145006	NM_001640	NM_001010877	NM_017432	NM_032489
TARGETED POSITION	chr8:142432042-142441360	chr8:142432042-142441360	chr16:30007535-30016820	chr19:46367703-46377021	chr16:68335392-68344696	chr9:95838070-95847368	chr3:49711581-49720888	chr6:28962604-28971934	chr19:50354432-50363749	chr12:6747295-6756580
BPS CONSIDERED IN THE ANALYSIS	9317	9318	9285	9318	9304	9298	9307	9330	9317	9285
NUMBER OF VARIANTS DETECTED	11	10	10	10	11	12	6	14	14	9
TEST	C-ALPHA	C-ALPHA	C-ALPHA	C-ALPHA	C-ALPHA	C-ALPHA	C-ALPHA	C-ALPHA	C-ALPHA	C-ALPHA
P-VALUE	0.444	0.833	0.6	0.207	0.11	0.833	1	0.833	0.234	0.533
CORRECTED P-VALUE	1	1	1	1	1	1	1	1	1	1
GENE	MME	RUNX1T1	ABI2	RPGRIP1L	KIAA0247	KATNAL1	PRTFDC1	EPSTI1	TMEFF1	USP15	RAB11FIP4
TRANSCRIPT ID	NM_000902	NM_004349	NM_005759	NM_001127897	NM_014734	NM_001014380	NM_020200	NM_001002264	NM_003692	NM_001252078	NM_032932
TARGETED POSITION	chr3:154797478-154901245	chr8:92971170-93075178	chr2:204193066-204296577	chr16:53634080-53737716	chr14:70078509-70181817	chr13:30776977-30881134	chr10:25137703-25241520	chr13:43462150-43566137	chr9:103235790-103339840	chr12:62696599-62799889	chr17:29761098-29865220
BPS CONSIDERED IN THE ANALYSIS	103767	104008	103511	103636	103308	104157	103817	103987	104050	103290	104122
NUMBER OF VARIANTS DETECTED	40	22	27	40	47	78	13	12	14	16	82
TEST	C-ALPHA	C-ALPHA	C-ALPHA	C-ALPHA	C-ALPHA	C-ALPHA	C-ALPHA	C-ALPHA	C-ALPHA	C-ALPHA	C-ALPHA
P-VALUE	0.6	0.666	0.261	1	0.36	0.6	1	1	0.714	0.129	0.6
CORRECTED P-VALUE	1	1	1	1	1	1	1	1	1	1	1
GENE	BACE1	ST3GAL6	PPP1R18	TRIM15	SNX21	SNRPE	PLAGL2	WDR73	C22orf42	CMTM3	NXPH4	SEMA7A
TRANSCRIPT ID	NM_012104	NM_001271148	NM_133471	NM_033229	NM_001042632	NM_003094	NM_002657	NM_032856	NM_001010859	NM_181553	NM_007224	NM_001146030
TARGETED POSITION	chr11:117156543-117165968	chr3:98503792-98513210	chr6:30644236-30653657	chr6:30131001-30140422	chr20:44462473-44471894	chr1:203830755-203840179	chr20:30780519-30789950	chr15:85186577-85196009	chr22:32545762-32555198	chr16:66638245-66647683	chr12:57610766-57620210	chr12:57610766-57620210
BPS CONSIDERED IN THE ANALYSIS	9425	9418	9421	9421	9421	9424	9431	9432	9436	9438	9444	9447
NUMBER OF VARIANTS DETECTED	39	11	19	23	30	14	45	14	11	13	15	20
TEST	C-ALPHA	C-ALPHA	C-ALPHA	C-ALPHA	C-ALPHA	C-ALPHA	C-ALPHA	C-ALPHA	C-ALPHA	C-ALPHA	C-ALPHA	C-ALPHA
P-VALUE	0.714	0.583	0.714	0.45	0.303	0.171	0.833	0.833	0.538	1	0.6	0.833
CORRECTED P-VALUE	1	1	1	1	1	1	1	1	1	1	1	1
GENE	CST3	GHRL	SURF1	TFPI2	MED7	C19orf53	SFR1	CMTM3	THRSP	CHAD	C21orf15
TRANSCRIPT ID	NM_000099	NM_001134941	NM_003172	NM_001271003	NM_001100816	NM_014047	NM_145247	NM_181553	NM_003251	NM_001267	NR_026755
TARGETED POSITION	chr20:23614297-23618571	chr3:10327556-10331776	chr9:136218924-136223140	chr7:93515779-93520037	chr5:156565453-156569711	chr19:13885309-13889563	chr10:105881818-105886106	chr16:66643397-66647683	chr11:77774929-77779229	chr17:48541934-48546178	chr21:15216390-15220667
BPS CONSIDERED IN THE ANALYSIS	4274	4220	4216	4258	4258	4254	4288	4286	4300	4244	4277
NUMBER OF VARIANTS DETECTED	12	9	9	12	8	9	14	12	14	10	7
TEST	C-ALPHA	C-ALPHA	C-ALPHA	C-ALPHA	C-ALPHA	C-ALPHA	C-ALPHA	C-ALPHA	C-ALPHA	C-ALPHA	C-ALPHA
P-VALUE	0.714	0.583	0.123	0.833	0.173	0.6	0.714	0.833	0.409	0.714	0.714
CORRECTED P-VALUE	1	1	1	1	1	1	1	1	1	1	1
GENE	MMP3	GPC2	ZNF552	KRT8	RASSF1	IFI35	STEAP1B	ANO7	MTMR11
TRANSCRIPT ID	NM_002422	NM_152742	NM_024762	NM_001256282	NM_170713	NM_005533	NM_207342	NM_001001666	NM_181873
TARGETED POSITION	chr11:102706685-102714317	chr7:99767317-99774959	chr19:58318570-58326230	chr12:53291178-53298835	chr3:50367255-50374891	chr17:41158772-41166417	chr7:22532234-22539887	chr2:242127951-242135558	chr1:149900610-149908236
BPS CONSIDERED IN THE ANALYSIS	7632	7642	7660	7657	7636	7645	7653	7607	7626
NUMBER OF VARIANTS DETECTED	16	17	15	13	12	19	13	14	14
TEST	C-ALPHA	C-ALPHA	C-ALPHA	C-ALPHA	C-ALPHA	C-ALPHA	C-ALPHA	C-ALPHA	C-ALPHA
P-VALUE	0.714	0.391	1	0.833	0.129	0.47	0.4	0.714	0.148
CORRECTED P-VALUE	1	1	1	1	1	1	1	1	1
GENE	APBA1	FBXL13	IGSF11	KCNAB1	DIP2B	CNTNAP4	WDR27	CORIN	TBC1D1	UNC13B	MYCBP2
TRANSCRIPT ID	NM_001163	NM_001111038	NM_152538	NM_172159	NM_173602	NM_138994	NM_001202550	NM_006587	NM_001253912	NM_006377	NM_015057
TARGETED POSITION	chr9:72042470-72287163	chr7:102453474-102696108	chr3:118619537-118864878	chr3:156008867-156256863	chr12:50898805-51142351	chr16:76350325-76592863	chr6:169857393-170102070	chr4:47596141-47839944	chr4:37892873-38140538	chr9:35161999-35405036	chr13:77618924-77862467
BPS CONSIDERED IN THE ANALYSIS	244693	242634	245341	247996	243546	242538	244677	243803	247665	243037	243543
NUMBER OF VARIANTS DETECTED	41	26	32	31	35	37	44	54	47	38	62
TEST	C-ALPHA	C-ALPHA	C-ALPHA	C-ALPHA	C-ALPHA	C-ALPHA	C-ALPHA	C-ALPHA	C-ALPHA	C-ALPHA	C-ALPHA
P-VALUE	0.41	1	0.19	0.833	0.714	0.45	0.583	0.833	0.833	0.375	0.294
CORRECTED P-VALUE	1	1	1	1	1	1	1	1	1	1	1
GENE	LRRTM3	KCTD1	OLA1	IQCA1	PGM5	RAI14	SEMA3C	TBL1XR1	SH3RF1	F13A1
TRANSCRIPT ID	NM_178011	NM_001258222	NM_001011708	NM_001270585	NM_021965	NM_001145520	NM_006379	NM_024665	NM_020870	NM_000129
TARGETED POSITION	chr10:68685929-68860827	chr18:24035019-24209188	chr2:174937276-175113308	chr2:237232829-237406113	chr9:70971841-71145938	chr5:34656616-34832680	chr7:80372164-80548566	chr3:176738644-176914955	chr4:170015488-170190301	chr6:6144347-6320904
BPS CONSIDERED IN THE ANALYSIS	174898	174169	176032	173284	174097	176064	176402	176311	174813	176557
NUMBER OF VARIANTS DETECTED	29	25	23	21	26	32	29	37	25	37
TEST	C-ALPHA	C-ALPHA	C-ALPHA	C-ALPHA	C-ALPHA	C-ALPHA	C-ALPHA	C-ALPHA	C-ALPHA	C-ALPHA
P-VALUE	0.833	0.833	1	1	0.275	0.391	0.6	0.833	0.1818	1
CORRECTED P-VALUE	1	1	1	1	1	1	1	1	1	1
GENE	PSENEN	SLC6A13	RGCC	FCGR1B	SLC4A8	C1orf122	LST1	CFHR3
TRANSCRIPT ID	NM_172341	NM_001243392	NM_014059	NM_001244910	NR_047672	NM_001142726	NM_001166538	NM_001166624
TARGETED POSITION	chr19:36237681-36237803	chr12:369056-369169	chr13:42032447-42032569	chr1:120930088-120930223	chr12:51818657-51818771	chr1:38274679-38274800	chr6:31556529-31556656	chr1:196748972-196749097
BPS CONSIDERED IN THE ANALYSIS	122	113	122	135	114	121	127	127
NUMBER OF VARIANTS DETECTED	2	1	2	1	1	3	4	1
TEST	C-ALPHA	C-ALPHA	C-ALPHA	C-ALPHA	C-ALPHA	C-ALPHA	C-ALPHA	C-ALPHA
P-VALUE	1	1	1	1	1	1	0.833	1
CORRECTED P-VALUE	1	1	1	1	1	1	1	1
GENE	MEP1B	MARC1	AP4B1	ZGPAT	GNA15	ZNF671	FAM83A	WDR4	FIBCD1	L3MBTL1	KIAA1467
TRANSCRIPT ID	NM_005925	NM_022746	NM_001253852	NM_001083113	NM_002068	NM_024833	NM_207006	NM_001260477	NM_001145106	NM_015478	NM_020853
TARGETED POSITION	chr18:29772759-29800324	chr1:220960063-220987614	chr1:114437806-114445438	chr20:62339909-62367377	chr19:3136259-3163715	chr19:58231355-58238982	chr8:124194782-124222310	chr21:44269355-44296829	chr9:133777830-133805416	chr20:42143077-42170525	chr12:13208552-13236115
BPS CONSIDERED IN THE ANALYSIS	27565	27551	7632	27468	27456	7627	27528	27474	27586	27448	27563
NUMBER OF VARIANTS DETECTED	19	20	20	19	20	23	33	32	42	19	22
TEST	C-ALPHA	C-ALPHA	C-ALPHA	C-ALPHA	C-ALPHA	C-ALPHA	C-ALPHA	C-ALPHA	C-ALPHA	C-ALPHA	C-ALPHA
P-VALUE	1	0.275	0.344	0.409	0.666	0.322	0.666	0.6	0.833	0.714	0.833
CORRECTED P-VALUE	1	1	1	1	1	1	1	1	1	1	1
GENE	APLP1	EIF2B5	KCNH2	CACNB3	FPGS	TRIML2	OVOL1	XAB2	SLFN14	ALOX15B	B4GALT2	SLC16A6
TRANSCRIPT ID	NM_001024807	NM_003907	NM_172057	NM_000725	NM_001018078	NM_173553	NM_004561	NM_020196	NM_001129820	NM_001039130	NM_001005417	NM_001174166
TARGETED POSITION	chr19:36360709-36370689	chr3:183852861-183862859	chr7:150646727-150656690	chr12:49212664-49222638	chr9:130566576-130576512	chr4:189012456-189022380	chr11:65554597-65564607	chr19:7684422-7694417	chr17:33875151-33885075	chr17:7942364-7952317	chr1:44446791-44456751	chr17:66264409-66274386
BPS CONSIDERED IN THE ANALYSIS	9980	9998	9963	9974	9936	9924	10010	9995	9924	9953	9960	9977
NUMBER OF VARIANTS DETECTED	22	18	14	18	16	24	28	25	22	32	20	27
TEST	C-ALPHA	C-ALPHA	C-ALPHA	C-ALPHA	C-ALPHA	C-ALPHA	C-ALPHA	C-ALPHA	C-ALPHA	C-ALPHA	C-ALPHA	C-ALPHA
P-VALUE	1	0.714	0.7142	0.833	0.275	0.275	0.357	0.47	1	0.121	0.294	1
CORRECTED P-VALUE	1	1	1	1	1	1	1	1	1	1	1	1
GENE	GPR3	ZNF768	HYI	PCP2	KLHDC9	MED9	GAPT	GRINA	SDF2L1	KBTBD7
TRANSCRIPT ID	NM_005281	NM_024671	NM_001190880	NM_174895	NM_001007255	NM_018019	NM_152687	NM_022044	NM_032138	NM_032138
TARGETED POSITION	chr1:27720353-27722269	chr16:30535440-30537371	chr1:43917239-43919137	chr19:7696627-7698540	chr1:161068205-161070127	chr17:17394611-17396512	chr5:57790219-57792137	chr8:145065542-145067467	chr22:21996599-21998509	chr13:41766757-41768686
BPS CONSIDERED IN THE ANALYSIS	1916	1931	1898	1913	1922	1901	1918	1925	1910	1929
NUMBER OF VARIANTS DETECTED	17	13	9	14	14	13	13	11	9	7
TEST	C-ALPHA	C-ALPHA	C-ALPHA	C-ALPHA	C-ALPHA	C-ALPHA	C-ALPHA	C-ALPHA	C-ALPHA	C-ALPHA
P-VALUE	1	0.5	0.277	0.6	0.714	0.125	0.125	1	0.131	0.129
CORRECTED P-VALUE	1	1	1	1	1	1	1	1	1	1
GENE	SORL1	MYO1B	LRRC4C	BRIP1	NEDD4L	CLIC5	SRRM4	RAP1GDS1	IGF2BP2	ATP2B2
TRANSCRIPT ID	NM_003105	NM_001130158	NM_001258419	NM_032043	NM_001144966	NM_001114086	NM_194286	NM_001100426	NM_001007225	NM_001001331
TARGETED POSITION	chr11:121323007-121504463	chr2:192110219-192290037	chr11:40135892-40315639	chr17:59760029-59940741	chr18:55888853-56068708	chr6:45866427-46048000	chr12:119419603-119600826	chr4:99182698-99364960	chr3:185361535-185542659	chr3:10365717-10547226
BPS CONSIDERED IN THE ANALYSIS	181456	179818	179747	180712	179855	181573	181223	181262	181124	181509
NUMBER OF VARIANTS DETECTED	88	26	27	30	45	40	60	29	18	67
TEST	C-ALPHA	C-ALPHA	C-ALPHA	C-ALPHA	C-ALPHA	C-ALPHA	C-ALPHA	C-ALPHA	C-ALPHA	C-ALPHA
P-VALUE	1	0.294	0.714	0.833	0.833	0.375	0.322	0.714	0.6	0.833
CORRECTED P-VALUE	1	1	1	1	1	1	1	1	1	1
GENE	IDE	YAP1	BAZ1A	ARHGAP12	GFOD1	EMCN	MED13	SORBS1	DLEU2	NUP98
TRANSCRIPT ID	NM_004969	NM_001130145	NM_013448	NM_001270695	NM_001242628	NM_001159694	NM_005121	NM_001034954	NR_002612	NM_016320
TARGETED POSITION	chr10:94211444-94333827	chr11:101981729-102103983	chr14:35221994-35344703	chr10:32095249-32217722	chr6:13363936-13486264	chr4:101316598-101439133	chr17:60020030-60142547	chr10:97071790-97194397	chr13:50556734-50678985	chr11:3696340-3818877
BPS CONSIDERED IN THE ANALYSIS	122383	122254	122709	122473	122328	122535	122517	122607	122251	122537
NUMBER OF VARIANTS DETECTED	27	31	27	33	35	42	48	64	68	60
TEST	C-ALPHA	C-ALPHA	C-ALPHA	C-ALPHA	C-ALPHA	C-ALPHA	C-ALPHA	C-ALPHA	C-ALPHA	C-ALPHA
P-VALUE	1	0.833	0.833	0.244	0.176	0.173	1	0.285	0.268	1
CORRECTED P-VALUE	1	1	1	1	1	1	1	1	1	1
GENE	CTSD	ACBD4	SLC35G1	BPIFB6	CCDC86	PDP1	IGLON5	CDH24	SGSM3	TXNL4B	HECTD3
TRANSCRIPT ID	NM_001909	NM_001135704	NM_001134658	NM_174897	NM_024098	NM_018444	NM_001101372	NM_022478	NM_015705	NM_001142317	NM_024602
TARGETED POSITION	chr11:1774022-1782657	chr17:43212772-43221417	chr10:95653784-95662408	chr20:31619461-31628100	chr11:60609622-60618269	chr8:94929091-94937700	chr19:51825356-51834004	chr14:23516375-23525008	chr22:40797647-40806270	chr16:72118875-72127519	chr1:45468268-45476895
BPS CONSIDERED IN THE ANALYSIS	8635	8645	8624	8639	8647	8609	8648	8633	8623	8644	8627
NUMBER OF VARIANTS DETECTED	20	13	16	13	22	22	21	26	27	21	23
TEST	C-ALPHA	C-ALPHA	C-ALPHA	C-ALPHA	C-ALPHA	C-ALPHA	C-ALPHA	C-ALPHA	C-ALPHA	C-ALPHA	C-ALPHA
P-VALUE	1	0.181	0.285	0.444	0.833	0.833	0.47	0.141	0.2	0.666	0.833
CORRECTED P-VALUE	1	1	1	1	1	1	1	1	1	1	1
GENE	PLAT	TMEM254-AS1	DIRAS2	NT5C1B-RDH14	LSM14A	DNAI2	DIDO1	AKAP7	ZC3HC1	TSPAN8
TRANSCRIPT ID	NM_000930	NR_027432	NM_017594	NM_001199103	NM_001114093	NM_001172810	NM_022105	NM_004842	NM_016478	NM_004616
TARGETED POSITION	chr8:42032237-42065098	chr10:81806026-81838864	chr9:93372229-93405082	chr2:18735995-18768850	chr19:34687560-34720416	chr17:72278080-72310945	chr20:61536375-61569242	chr6:131571563-131604431	chr7:129658243-129691124	chr12:71518887-71551772
BPS CONSIDERED IN THE ANALYSIS	38861	38838	38853	32855	32856	32865	32867	32868	32881	32885
NUMBER OF VARIANTS DETECTED	24	47	19	37	16	22	30	13	13	13
TEST	C-ALPHA	C-ALPHA	C-ALPHA	C-ALPHA	C-ALPHA	C-ALPHA	C-ALPHA	C-ALPHA	C-ALPHA	C-ALPHA
P-VALUE	1	0.714	0.47	0.45	0.36	0.282	1	0.833	1	1
CORRECTED P-VALUE	1	1	1	1	1	1	1	1	1	1
S6 a Table. Size-matched negative controls for the gene-based association analysis (c-alpha test)
	TARGET	CONTROL GENES
GENE	ECE1	CCDC7	STON2	FIGN	IKZF1	ACACB	ZMYM2	NOVA1	BRWD1
TRANSCRIPT ID	NM_001397	NM_001163941	NM_001256430	NM_018086	NM_001220765	NM_001093	NM_001190964	NM_006491	NM_018963
TARGETED POSITION	chr1:21543823-21671981	chr10:32735082-32863384	chr14:81737076-81864916	chr2:164464136-164592415	chr7:50344381-50472738	chr12:109577344-109705678	chr13:20532852-20660913	chr14:26939332-27066938	chr21:40557655-40685500	chr17:28256894-28384787
BPS CONSIDERED IN THE ANALYSIS	128158	128302	127840	128279	128357	128334	128061	127606	127845	127893
NUMBER OF VARIANTS DETECTED	51	15	23	29	50	65	16	9	77	18
TEST	SKAT	SKAT	SKAT	SKAT	SKAT	SKAT	SKAT	SKAT	SKAT	SKAT
P-VALUE	0.894799	0.103393	0.833333	0.529732	0.182013	0.132142	0.222655	0.696735	0.237323	0.900625
CORRECTED P-VALUE	1	1	1	1	1	1	1	1	1	1
GENE	LYZ	EFNA4	YBEY	IDH3B	MNX1	ZNF7	DPEP2	ABHD14B	NOP56	KRT24
TRANSCRIPT ID	NM_000239	NM_005227	NM_001006114	NM_006899	NM_005515	NM_003416	NM_022355	NM_001146314	NM_006392	NM_019016
TARGETED POSITION	chr12:69742188-69747889	chr1:155036218-155041930	chr21:47706300-47712012	chr20:2639109-2644813	chr7:156797625-156803337	chr8:146062872-146068594	chr16:68021468-68027153	chr3:52002943-52008636	chr20:2633288-2638992	chr17:38854300-38859995
BPS CONSIDERED IN THE ANALYSIS	5701	5712	5712	5704	5712	5722	5685	5693	5704	5695
NUMBER OF VARIANTS DETECTED	5	10	11	10	11	10	10	17	17	12
TEST	SKAT	SKAT	SKAT	SKAT	SKAT	SKAT	SKAT	SKAT	SKAT	SKAT
P-VALUE	0.454856	0.819521	0.924706	0.55947	0.183834	0.177601	0.822404	0.618901	0.313118	0.113576
CORRECTED P-VALUE	1	1	1	1	1	1	1	1	1	1
GENE	CTSB	ZHX1	CAPN11	ZNF700	PRICKLE1	POGLUT1	TRIB2	TFB2M	NCOA4
TRANSCRIPT ID	NM_001908	NM_001017926	NM_007058	NM_001271848	NM_001144881	NM_152305	NM_021643	NM_022366	NM_001145260
TARGETED POSITION	chr8:11700101-11725587	chr8:124260987-124286468	chr6:44126591-44152068	chr19:12035918-12061428	chr12:42852217-42877720	chr3:119187854-119213364	chr2:12857296-12882752		chr10:51565174-51590664
BPS CONSIDERED IN THE ANALYSIS	25486	25481	25477	25510	25503	25510	25456	25511	25490
NUMBER OF VARIANTS DETECTED	75	15	23	21	24	33	27	17	32
TEST	SKAT	SKAT	SKAT	SKAT	SKAT	SKAT	SKAT	SKAT	SKAT
P-VALUE	0.231384	0.225758	0.7888	0.301978	0.377175	0.682138	0.0666807	0.67075	0.713249
CORRECTED P-VALUE	1	1	1	1	1	1	1	1	1
GENE	TTR	TMEM138	CCL5	DCDC2B	PPAP2C	MANEAL	ENTPD8	IGLL1	ERMN	MDM1
TRANSCRIPT ID	NM_000371	NM_016464	NM_002985	NM_001099434	NM_177543	NM_001031740	NM_020070	NM_020070	NM_001009959	NM_001205029
TARGETED POSITION	chr18:29171879-29178899	chr11:61129793-61136821	chr17:34198571-34205582	chr1:32674703-32681718	chr19:281120-288146	chr1:38260152-38267188	chr9:140328878-140335879	chr22:23915340-23922343	chr2:158175140-158182141	chr12:68719075-68726089
BPS CONSIDERED IN THE ANALYSIS	7020	7028	7011	7015	7026	7036	7001	7003	7001	7014
NUMBER OF VARIANTS DETECTED	6	8	11	15	20	12	18	24	22	10
TEST	SKAT	SKAT	SKAT	SKAT	SKAT	SKAT	SKAT	SKAT	SKAT	SKAT
P-VALUE	0.0234248	0.165369	0.293887	0.861187	0.359736	0.494532	0.372688	0.156092	0.712691	0.602746
CORRECTED P-VALUE	0.667	1	1	1	1	1	1	1	1	1
GENE	ADAM17	FRMD3	RFX4	GPR137B	DNAJC11	HIRA	TOP2B	P2RY14	LY86	ESRP1	PPIP5K2
TRANSCRIPT ID	NM_003183	NM_001244961	NM_032491	NM_003272	NM_018198	NM_003325	NM_001068	NM_014879	NM_004271	NM_001034915	NM_001276277
TARGETED POSITION	chr2:9629731-9695906	chr9:85862313-85928599	chr12:107090201-107156435	chr1:236306060-236372095	chr1:6695648-6761920	chr22:19318268-19384355	chr3:25639517-25705758	chr3:150929915-150996225	chr6:6589052-6655080	chr8:95653366-95719542	chr5:102472497-102538884
BPS CONSIDERED IN THE ANALYSIS	66175	66286	66234	66035	66272	66087	66241	66310	66028	66176	66387
NUMBER OF VARIANTS DETECTED	18	15	12	14	14	20	18	13	8	34	25
TEST	SKAT	SKAT	SKAT	SKAT	SKAT	SKAT	SKAT	SKAT	SKAT	SKAT	SKAT
P-VALUE	0.132024	0.201014	0.609607	0.428714	0.625681	0.674312	0.361694	0.798204	0.297913	0.0521701	0.831114
CORRECTED P-VALUE	1	1	1	1	1	1	1	1	1	1	1
GENE	ECE2	PPP6C	ODF2	PLAA	GALNS	GCNT2	NAA60	HPS5	WIPI2	LIMS2	BCAP29
TRANSCRIPT ID	NM_014693	NM_001123355	NM_001242352	NM_001031689	NM_000512	NM_145655	NM_001083601	NM_007216	NM_001033518	NM_001161404	NM_018844
TARGETED POSITION	chr3:183967457-184010734	chr9:127908952-127952210	chr9:131219524-131262957	chr9:26903658-26947008	chr16:88880146-88923339	chr6:10586006-10629420	chr16:3493683-3536927	chr11:18300290-18343713	chr7:5230049-5273481	chr2:128396059-128439341	chr7:107220437-107263666
BPS CONSIDERED IN THE ANALYSIS	43277	43258	43433	43350	43193	43414	43244	43423	43432	43282	43229
NUMBER OF VARIANTS DETECTED	32	26	21	27	33	35	40	34	46	50	45
TEST	SKAT	SKAT	SKAT	SKAT	SKAT	SKAT	SKAT	SKAT	SKAT	SKAT	SKAT
P-VALUE	0.808793	0.0790093	0.894514	0.956857	0.533662	0.839057	0.0991746	0.209244	0.828793	0.787924	0.66961
CORRECTED P-VALUE	1	1	1	1	1	1	1	1	1	1	1
	ACE	ASNS	LMAN2	KEL	C20orf166	AAR2	BMF	QSOX2	CCDC19	PTH1R	LAYN
TRANSCRIPT ID	NM_000789	NM_001178075	NM_006816	NM_000420	NM_178463	NM_001271874	NM_001003940	NM_181701	NM_012337	NM_000316	NM_001258390
TARGETED POSITION	chr17:61554500-61574779	chr7:97481491-97501795	chr5:176758585-176778840	chr7:142638214-142658498	chr20:61147683-61167934	chr20:34824487-34844791	chr15:40380207-40400489	chr9:139098383-139118673	chr1:159842773-159863028	chr3:46925013-46945275	chr11:111411436-111431735
BPS CONSIDERED IN THE ANALYSIS	20279	20304	20255	20284	20251	20304	20282	20290	20255	20262	20299
NUMBER OF VARIANTS DETECTED	45	12	16	19	22	24	37	51	12	14	13
TEST	SKAT	SKAT	SKAT	SKAT	SKAT	SKAT	SKAT	SKAT	SKAT	SKAT	SKAT
P-VALUE	0.311289	0.102165	0.207715	0.553145	0.709027	0.430417	0.774935	0.302986	0.869579	0.27969	0.808182
CORRECTED P-VALUE	1	1	1	1	1	1	1	1	1	1	1
	ADAM9	VEGFC	VPS13B	RBKS	SCEL	C6orf106	CLIP1	TRIM37	GPATCH8	SH2D4B	PAQR5
TRANSCRIPT ID	NM_003816	NM_005429	NM_181661	NM_022128	NM_001160706	NM_022758	NM_001247997	NM_015294	NM_001002909	NM_207372	NM_017705
TARGETED POSITION	chr8:38854521-38962660	chr4:177604932-177713888	chr8:100025507-100133927	chr2:28004317-28113098	chr13:78109814-78218780	chr6:34555531-34664599	chr12:122756043-122865029	chr17:57075601-57184227	chr17:42472664-42580761	chr10:82297673-82406274	chr15:69591345-69699805
BPS CONSIDERED IN THE ANALYSIS	108139	108956	108420	108781	108966	109068	108986	108626	108097	108601	108460
NUMBER OF VARIANTS DETECTED	23	10	5	12	22	24	32	24	28	38	38
TEST	SKAT	SKAT	SKAT	SKAT	SKAT	SKAT	SKAT	SKAT	SKAT	SKAT	SKAT
P-VALUE	0.0986587	0.620361	0.8071	0.463708	0.984501	0.227932	0.342347	0.276679	0.577463	0.640244	0.0978656
CORRECTED P-VALUE	1	1	1	1	1	1	1	1	1	1	1
	ADAM10	KIFAP3	KCNK2	NLK	WDR25	ITGA1	PHACTR2	MYOM1	COL5A1	RYR1	MYH11
TRANSCRIPT ID	NM_001110	NM_001204514	NM_001017425	NM_016231	NM_024515	NM_181501	NM_001100165	NM_003803	NM_000093	NM_000540	NM_001040113
TARGETED POSITION	chr15:58888656-59042155	chr1:169890574-170043851	chr1:215256568-215410359	chr17:26369732-26523360	chr14:100842848-100996550	chr5:52095844-52249476	chr6:143999140-144152280	chr18:3066841-3220079	chr9:137582774-137736650	chr19:38924362-39078195	chr16:15797217-15950868
BPS CONSIDERED IN THE ANALYSIS	153499	153277	153791	153628	153702	153632	153140	153238	153876	153833	153651
NUMBER OF VARIANTS DETECTED	26	10	14	15	26	55	59	57	82	117	72
TEST	SKAT	SKAT	SKAT	SKAT	SKAT	SKAT	SKAT	SKAT	SKAT	SKAT	SKAT
P-VALUE	0.416865	0.53662	0.350512	0.716456	0.652258	0.713625	0.244035	0.485513	0.83897	0.516097	0.227577
CORRECTED P-VALUE	1	1	1	1	1	1	1	1	1	1	1
	APH1B	P2RX3	LDB3	VWA5A	TRIM69	TLE2	LSG1	ZBED3-AS1	UPK1B
TRANSCRIPT ID	NM_031301	NM_002559	NM_001080116	NM_001130142	NM_080745	NM_001144761	NM_018385	NR_024398	NM_006952
TARGETED POSITION	chr15:63569800-63601264	chr11:57106106-57137526	chr10:88428335-88459759	chr11:123986137-124017563	chr15:45028587-45060014	chr19:2997663-3029091	chr3:194361535-194393034	chr5:76382680-76414180	chr3:118892471-118923975
BPS CONSIDERED IN THE ANALYSIS	31464	31420	31424	31426	31427	31428	31499	31500	31504
NUMBER OF VARIANTS DETECTED	39	13	18	39	15	27	51	5	51
TEST	SKAT	SKAT	SKAT	SKAT	SKAT	SKAT	SKAT	SKAT	SKAT
P-VALUE	0.415623	0.261099	0.431903	0.688679	0.361463	0.607562	0.826935	0.885018	0.940481
CORRECTED P-VALUE	1	1	1	1	1	1	1	1	1
	A2M	TXK	C14orf39	ACSF2	C1orf105	LRIG3	CCDC14	MFSD8	ZMAT3	GFM1
TRANSCRIPT ID	NM_000014	NM_003328	NM_174978	NM_025149	NM_139240	NM_153377	NM_022757	NM_152778	NM_022470	NM_024996
TARGETED POSITION	chr12:9220607-9268549	chr4:48068436-48116380	chr14:60902724-60950509	chr17:48503676-48551607	chr1:172389901-172437908	chr12:59266186-59314168	chr3:123632335-123680243	chr4:128839053-128887076	chr3:178741602-178789580	chr3:158362319-158410260
BPS CONSIDERED IN THE ANALYSIS	47942	47944	47785	47931	48007	47982	47908	48023	47978	47941
NUMBER OF VARIANTS DETECTED	26	16	18	19	22	25	34	27	15	38
TEST	SKAT	SKAT	SKAT	SKAT	SKAT	SKAT	SKAT	SKAT	SKAT	SKAT
P-VALUE	0.600323	0.803453	0.589983	0.0973459	0.356071	0.143636	0.620564	0.864	0.17785	0.272142
CORRECTED P-VALUE	1	1	1	1	1	1	1	1	1	1
	BACE2	SH2D4B	NUDCD3	MFHAS1	KIDINS220	ABCB11	DPY19L1	CAB39	CAMK2B
TRANSCRIPT ID	NM_012105	NM_207372	NM_015332	NM_004225	NM_020738	NM_003742	NM_015283	NM_016289	NM_001220
TARGETED POSITION	chr21:42539814-42648229	chr10:82297673-82406274	chr7:44422018-44530269	chr8:8642009-8750467	chr2:8869032-8977725	chr2:169779692-169887785	chr7:34968498-35077543	chr2:231577662-231685764	chr7:44256931-44364970
BPS CONSIDERED IN THE ANALYSIS	108415	108601	108251	108458	108458	108093	109045	108102	108039
NUMBER OF VARIANTS DETECTED	88	38	38	37	44	30	30	33	39
TEST	SKAT	SKAT	SKAT	SKAT	SKAT	SKAT	SKAT	SKAT	SKAT
P-VALUE	0.465396	0.640244	0.731872	0.332853	0.158047	0.116307	0.224325	0.864333	0.804469
CORRECTED P-VALUE	1	1	1	1	1	1	1	1	1
	LRP1	ANKRD28	CEP135	SLAIN2	ITGB8	RAB3IP	FOXK2	TMEM45A	SCTR	WASF2	CAPN13
TRANSCRIPT ID	NM_002332	NM_001195099	NM_025009	NM_020846	NM_002214	NM_022456	NM_004514	NM_018004	NM_002980	NM_001201404	NM_144575
TARGETED POSITION	chr12:57522754-57607023	chr3:15708803-15793281	chr4:56815081-56899415	chr4:48343669-48428101	chr7:20370820-20455100	chr12:70132674-70216960	chr17:80477918-80562265	chr3:100211540-100296024	chr2:120197550-120281917	chr1:27732141-27816648	chr2:30945661-31030171
BPS CONSIDERED IN THE ANALYSIS	84269	84478	84334	84432	84280	84286	84347	84484	84367	84507	84510
NUMBER OF VARIANTS DETECTED	111	28	29	36	61	66	77	8	17	22	27
TEST	SKAT	SKAT	SKAT	SKAT	SKAT	SKAT	SKAT	SKAT	SKAT	SKAT	SKAT
P-VALUE	0.813088	0.280584	0.547945	0.116983	0.905886	0.810094	0.230362	0.0600627	0.981198	0.983425	0.399148
CORRECTED P-VALUE	1	1	1	1	1	1	1	1	1	1	1
	NCSTN	KLC4	NBL1	WRAP53	ZNF19	IDH1	PDLIM2	TAF5L	CYHR1	FXYD5
TRANSCRIPT ID	NM_015331	NM_201523	NM_182744	NM_001143990	NM_006961	NM_005896	NM_021630	NM_001025247	NM_138496	NM_014164
TARGETED POSITION	chr1:160313330-160328428	chr6:43027669-43042817	chr1:19969843-19984932	chr17:7591712-7606723	chr16:71508229-71523250	chr2:209101027-209116182	chr8:22436681-22451710	chr1:229735172-229750212	chr8:145675394-145690410	chr19:35645676-35660718
BPS CONSIDERED IN THE ANALYSIS	15098	15148	15089	15011	15021	15155	15029	15040	15016	15042
NUMBER OF VARIANTS DETECTED	21	10	19	14	16	11	20	29	27	14
TEST	SKAT	SKAT	SKAT	SKAT	SKAT	SKAT	SKAT	SKAT	SKAT	SKAT
P-VALUE	0.273587	0.372001	0.302923	0.680548	0.635299	0.819637	0.350774	0.277411	0.597278	0.753739
CORRECTED P-VALUE	1	1	1	1	1	1	1	1	1	1
	KLK6	PTP4A3	INO80E	FOXA3	SLC7A6OS	SUSD3	APEH	ZNF311	PTOV1	ACRBP
TRANSCRIPT ID	NM_001012964	NM_007079	NM_173618	NM_004497	NM_032178	NM_145006	NM_001640	NM_001010877	NM_017432	NM_032489
TARGETED POSITION	chr8:142432042-142441360	chr8:142432042-142441360	chr16:30007535-30016820	chr19:46367703-46377021	chr16:68335392-68344696	chr9:95838070-95847368	chr3:49711581-49720888	chr6:28962604-28971934	chr19:50354432-50363749	chr12:6747295-6756580
BPS CONSIDERED IN THE ANALYSIS	9317	9318	9285	9318	9304	9298	9307	9330	9317	9285
NUMBER OF VARIANTS DETECTED	11	10	10	10	11	12	6	14	14	9
TEST	SKAT	SKAT	SKAT	SKAT	SKAT	SKAT	SKAT	SKAT	SKAT	SKAT
P-VALUE	0.586652	0.883524	0.638101	0.29226	0.94501	0.269638	0.412636	0.744905	0.868332	0.122569
CORRECTED P-VALUE	1	1	1	1	1	1	1	1	1	1
	MME	RUNX1T1	ABI2	RPGRIP1L	KIAA0247	KATNAL1	PRTFDC1	EPSTI1	TMEFF1	USP15	RAB11FIP4
TRANSCRIPT ID	NM_000902	NM_004349	NM_005759	NM_001127897	NM_014734	NM_001014380	NM_020200	NM_001002264	NM_003692	NM_001252078	NM_032932
TARGETED POSITION	chr3:154797478-154901245	chr8:92971170-93075178	chr2:204193066-204296577	chr16:53634080-53737716	chr14:70078509-70181817	chr13:30776977-30881134	chr10:25137703-25241520	chr13:43462150-43566137	chr9:103235790-103339840	chr12:62696599-62799889	chr17:29761098-29865220
BPS CONSIDERED IN THE ANALYSIS	103767	104008	103511	103636	103308	104157	103817	103987	104050	103290	104122
NUMBER OF VARIANTS DETECTED	40	22	27	40	47	78	13	12	14	16	82
TEST	SKAT	SKAT	SKAT	SKAT	SKAT	SKAT	SKAT	SKAT	SKAT	SKAT	SKAT
P-VALUE	0.0558425	0.668651	0.69407	0.688694	0.260944	0.0889763	0.852777	0.479724	0.0775091	0.235299	0.667561
CORRECTED P-VALUE	1	1	1	1	1	1	1	1	1	1	1
	BACE1	ST3GAL6	PPP1R18	TRIM15	SNRPE	PLAGL2	C22orf42	CMTM3	NXPH4
TRANSCRIPT ID	NM_012104	NM_001271148	NM_133471	NM_033229	NM_003094	NM_002657	NM_001010859	NM_181553	NM_007224
TARGETED POSITION	chr11:117156543-117165968	chr3:98503792-98513210	chr6:30644236-30653657	chr6:30131001-30140422	chr1:203830755-203840179	chr20:30780519-30789950	chr22:32545762-32555198	chr16:66638245-66647683	chr12:57610766-57620210
BPS CONSIDERED IN THE ANALYSIS	9425	9418	9421	9421	9424	9431	9436	9438	9444
NUMBER OF VARIANTS DETECTED	39	11	19	23	14	45	11	13	15
TEST	SKAT	SKAT	SKAT	SKAT	SKAT	SKAT	SKAT	SKAT	SKAT
P-VALUE	0.350782	0.406961	0.259862	0.177679	0.532442	0.591311	0.427654	0.944172	0.366821
CORRECTED P-VALUE	1	1	1	1	1	1	1	1	1
	CST3	GHRL	SURF1	TFPI2	MED7	C19orf53	SFR1	CMTM3	THRSP	CHAD	C21orf15
TRANSCRIPT ID	NM_000099	NM_001134941	NM_003172	NM_001271003	NM_001100816	NM_014047	NM_145247	NM_181553	NM_003251	NM_001267	NR_026755
TARGETED POSITION	chr20:23614297-23618571	chr3:10327556-10331776	chr9:136218924-136223140	chr7:93515779-93520037	chr5:156565453-156569711	chr19:13885309-13889563	chr10:105881818-105886106	chr16:66643397-66647683	chr11:77774929-77779229	chr17:48541934-48546178	chr21:15216390-15220667
BPS CONSIDERED IN THE ANALYSIS	4274	4220	4216	4258	4258	4254	4288	4286	4300	4244	4277
NUMBER OF VARIANTS DETECTED	12	9	9	12	8	9	14	12	14	10	7
TEST	SKAT	SKAT	SKAT	SKAT	SKAT	SKAT	SKAT	SKAT	SKAT	SKAT	SKAT
P-VALUE	0.485137	0.422268	0.129347	0.785919	0.63122	0.412054	0.579644	0.944172	0.153433	0.107997	0.890849
CORRECTED P-VALUE	1	1	1	1	1	1	1	1	1	1	1
	MMP3	GPC2	ZNF552	KRT8	RASSF1	IFI35	STEAP1B	ANO7	MTMR11
TRANSCRIPT ID	NM_002422	NM_152742	NM_024762	NM_001256282	NM_170713	NM_005533	NM_207342	NM_001001666	NM_181873
TARGETED POSITION	chr11:102706685-102714317	chr7:99767317-99774959	chr19:58318570-58326230	chr12:53291178-53298835	chr3:50367255-50374891	chr17:41158772-41166417	chr7:22532234-22539887	chr2:242127951-242135558	chr1:149900610-149908236
BPS CONSIDERED IN THE ANALYSIS	7632	7642	7660	7657	7636	7645	7653	7607	7626
NUMBER OF VARIANTS DETECTED	16	17	15	13	12	19	13	14	14
TEST	SKAT	SKAT	SKAT	SKAT	SKAT	SKAT	SKAT	SKAT	SKAT
P-VALUE	0.171193	0.583444	0.286816	0.830606	0.827739	0.638675	0.0784453	0.324696	0.102927
CORRECTED P-VALUE	1	1	1	1	1	1	1	1	1
	APBA1	FBXL13	IGSF11	DIP2B	CNTNAP4	WDR27	CORIN	TBC1D1	UNC13B	MYCBP2
TRANSCRIPT ID	NM_001163	NM_001111038	NM_152538	NM_173602	NM_138994	NM_001202550	NM_006587	NM_001253912	NM_006377	NM_015057
TARGETED POSITION	chr9:72042470-72287163	chr7:102453474-102696108	chr3:118619537-118864878	chr12:50898805-51142351	chr16:76350325-76592863	chr6:169857393-170102070	chr4:47596141-47839944	chr4:37892873-38140538	chr9:35161999-35405036	chr13:77618924-77862467
BPS CONSIDERED IN THE ANALYSIS	244693	242634	245341	243546	242538	244677	243803	247665	243037	243543
NUMBER OF VARIANTS DETECTED	41	26	32	35	37	44	54	47	38	62
TEST	SKAT	SKAT	SKAT	SKAT	SKAT	SKAT	SKAT	SKAT	SKAT	SKAT
P-VALUE	0.815816	0.916419	0.338622	0.442207	0.382876	0.442586	0.623172	0.43483	0.121399	0.129687
CORRECTED P-VALUE	1	1	1	1	1	1	1	1	1	1
	LRRTM3	KCTD1	OLA1	IQCA1	PGM5	RAI14	SEMA3C	TBL1XR1	SH3RF1	F13A1
TRANSCRIPT ID	NM_178011	NM_001258222	NM_001011708	NM_001270585	NM_021965	NM_001145520	NM_006379	NM_024665	NM_020870	NM_000129
TARGETED POSITION	chr10:68685929-68860827	chr18:24035019-24209188	chr2:174937276-175113308	chr2:237232829-237406113	chr9:70971841-71145938	chr5:34656616-34832680	chr7:80372164-80548566	chr3:176738644-176914955	chr4:170015488-170190301	chr6:6144347-6320904
BPS CONSIDERED IN THE ANALYSIS	174898	174169	176032	173284	174097	176064	176402	176311	174813	176557
NUMBER OF VARIANTS DETECTED	29	25	23	21	26	32	29	37	25	37
TEST	SKAT	SKAT	SKAT	SKAT	SKAT	SKAT	SKAT	SKAT	SKAT	SKAT
P-VALUE	0.890455	0.635736	0.703601	0.678137	0.415173	0.677122	0.494827	0.117156	0.479828	0.687157
CORRECTED P-VALUE	1	1	1	1	1	1	1	1	1	1
	PSENEN	SLC6A13	RGCC	FCGR1B	SLC4A8	C1orf122	LST1	CFHR3
TRANSCRIPT ID	NM_172341	NM_001243392	NM_014059	NM_001244910	NR_047672	NM_001142726	NM_001166538	NM_001166624
TARGETED POSITION	chr19:36237681-36237803	chr12:369056-369169	chr13:42032447-42032569	chr1:120930088-120930223	chr12:51818657-51818771	chr1:38274679-38274800	chr6:31556529-31556656	chr1:196748972-196749097
BPS CONSIDERED IN THE ANALYSIS	122	113	122	135	114	121	127	127
NUMBER OF VARIANTS DETECTED	2	1	2	1	1	3	4	1
TEST	SKAT	SKAT	SKAT	SKAT	SKAT	SKAT	SKAT	SKAT
P-VALUE	0.61164	0.483209	0.61164	0.839287	0.606432	0.68809	0.117786	0.483209
CORRECTED P-VALUE	1	1	1	1	1	1	1	1
	MEP1B	AP4B1	ZGPAT	GNA15	ZNF671	FAM83A	WDR4	FIBCD1	L3MBTL1	KIAA1467
TRANSCRIPT ID	NM_005925	NM_001253852	NM_001083113	NM_002068	NM_024833	NM_207006	NM_001260477	NM_001145106	NM_015478	NM_020853
TARGETED POSITION	chr18:29772759-29800324	chr1:114437806-114445438	chr20:62339909-62367377	chr19:3136259-3163715	chr19:58231355-58238982	chr8:124194782-124222310	chr21:44269355-44296829	chr9:133777830-133805416	chr20:42143077-42170525	chr12:13208552-13236115
BPS CONSIDERED IN THE ANALYSIS	27565	7632	27468	27456	7627	27528	27474	27586	27448	27563
NUMBER OF VARIANTS DETECTED	19	20	19	20	23	33	32	42	19	22
TEST	SKAT	SKAT	SKAT	SKAT	SKAT	SKAT	SKAT	SKAT	SKAT	SKAT
P-VALUE	0.404511	0.345233	0.192453	0.892438	0.707443	0.924118	0.557203	0.73603	0.204465	0.358041
CORRECTED P-VALUE	1	1	1	1	1	1	1	1	1	1
	APLP1	EIF2B5	KCNH2	CACNB3	FPGS	TRIML2	OVOL1	XAB2	SLFN14	ALOX15B	B4GALT2
TRANSCRIPT ID	NM_001024807	NM_003907	NM_172057	NM_000725	NM_001018078	NM_173553	NM_004561	NM_020196	NM_001129820	NM_001039130	NM_001005417
TARGETED POSITION	chr19:36360709-36370689	chr3:183852861-183862859	chr7:150646727-150656690	chr12:49212664-49222638	chr9:130566576-130576512	chr4:189012456-189022380	chr11:65554597-65564607	chr19:7684422-7694417	chr17:33875151-33885075	chr17:7942364-7952317	chr1:44446791-44456751
BPS CONSIDERED IN THE ANALYSIS	9980	9998	9963	9974	9936	9924	10010	9995	9924	9953	9960
NUMBER OF VARIANTS DETECTED	22	18	14	18	16	24	28	25	22	32	20
TEST	SKAT	SKAT	SKAT	SKAT	SKAT	SKAT	SKAT	SKAT	SKAT	SKAT	SKAT
P-VALUE	0.848962	0.247685	0.442146	0.944434	0.528579	0.130635	0.107452	0.67143	0.72511	0.792441	0.287766
CORRECTED P-VALUE	1	1	1	1	1	1	1	1	1	1	1
	GPR3	ZNF768	HYI	PCP2	KLHDC9	MED9	GAPT	GRINA	KBTBD7
TRANSCRIPT ID	NM_005281	NM_024671	NM_001190880	NM_174895	NM_001007255	NM_018019	NM_152687	NM_000837	NM_032138
TARGETED POSITION	chr1:27720353-27722269	chr16:30535440-30537371	chr1:43917239-43919137	chr19:7696627-7698540	chr1:161068205-161070127	chr17:17394611-17396512	chr5:57790219-57792137	chr8:145065542-145067467	chr13:41766757-41768686
BPS CONSIDERED IN THE ANALYSIS	1916	1931	1898	1913	1922	1901	1918	1925	1929
NUMBER OF VARIANTS DETECTED	17	13	9	14	14	13	13	11	7
TEST	SKAT	SKAT	SKAT	SKAT	SKAT	SKAT	SKAT	SKAT	SKAT
P-VALUE	0.975572	0.177601	0.942423	0.770646	0.741855	0.679839	0.190583	0.373672	0.13113
CORRECTED P-VALUE	1	1	1	1	1	1	1	1	1
	SORL1	MYO1B	LRRC4C	BRIP1	NEDD4L	CLIC5	RAP1GDS1	IGF2BP2	ATP2B2
TRANSCRIPT ID	NM_003105	NM_001130158	NM_001258419	NM_032043	NM_001144966	NM_001114086	NM_001100426	NM_001007225	NM_001001331
TARGETED POSITION	chr11:121323007-121504463	chr2:192110219-192290037	chr11:40135892-40315639	chr17:59760029-59940741	chr18:55888853-56068708	chr6:45866427-46048000	chr4:99182698-99364960	chr3:185361535-185542659	chr3:10365717-10547226
BPS CONSIDERED IN THE ANALYSIS	181456	179818	179747	180712	179855	181573	181262	181124	181509
NUMBER OF VARIANTS DETECTED	88	26	27	30	45	40	29	18	67
TEST	SKAT	SKAT	SKAT	SKAT	SKAT	SKAT	SKAT	SKAT	SKAT
P-VALUE	0.230435	0.686899	0.154771	0.289161	0.263547	0.545323	0.0831252	0.368738	0.810207
CORRECTED P-VALUE	1	1	1	1	1	1	1	1	1
	IDE	YAP1	BAZ1A	ARHGAP12	GFOD1	EMCN	MED13	SORBS1	DLEU2	NUP98
TRANSCRIPT ID	NM_004969	NM_001130145	NM_013448	NM_001270695	NM_001242628	NM_001159694	NM_005121	NM_001034954	NR_002612	NM_016320
TARGETED POSITION	chr10:94211444-94333827	chr11:101981729-102103983	chr14:35221994-35344703	chr10:32095249-32217722	chr6:13363936-13486264	chr4:101316598-101439133	chr17:60020030-60142547	chr10:97071790-97194397	chr13:50556734-50678985	chr11:3696340-3818877
BPS CONSIDERED IN THE ANALYSIS	122383	122254	122709	122473	122328	122535	122517	122607	122251	122537
NUMBER OF VARIANTS DETECTED	27	31	27	33	35	42	48	64	68	60
TEST	SKAT	SKAT	SKAT	SKAT	SKAT	SKAT	SKAT	SKAT	SKAT	SKAT
P-VALUE	0.868194	0.0840788	0.538716	0.190921	0.998101	0.236037	0.940462	0.087553	0.333594	0.846507
CORRECTED P-VALUE	1	1	1	1	1	1	1	1	1	1
	CTSD	ACBD4	SLC35G1	CCDC86	PDP1	IGLON5	CDH24	SGSM3	TXNL4B	HECTD3
TRANSCRIPT ID	NM_001909	NM_001135704	NM_001134658	NM_024098	NM_018444	NM_001101372	NM_022478	NM_015705	NM_001142317	NM_024602
TARGETED POSITION	chr11:1774022-1782657	chr17:43212772-43221417	chr10:95653784-95662408	chr11:60609622-60618269	chr8:94929091-94937700	chr19:51825356-51834004	chr14:23516375-23525008	chr22:40797647-40806270	chr16:72118875-72127519	chr1:45468268-45476895
BPS CONSIDERED IN THE ANALYSIS	8635	8645	8624	8647	8609	8648	8633	8623	8644	8627
NUMBER OF VARIANTS DETECTED	20	13	16	22	22	21	26	27	21	23
TEST	SKAT	SKAT	SKAT	SKAT	SKAT	SKAT	SKAT	SKAT	SKAT	SKAT
P-VALUE	0.899719	0.269214	0.211156	0.467172	0.787392	0.470588	0.381843	0.812452	0.824764	0.562292
CORRECTED P-VALUE	1	1	1	1	1	1	1	1	1	1
	PLAT	TMEM254-AS1	DIRAS2	NT5C1B-RDH14	DIDO1	AKAP7	ZC3HC1	TSPAN8
TRANSCRIPT ID	NM_000930	NR_027432	NM_017594	NM_001199103	NM_022105	NM_004842	NM_016478	NM_004616
TARGETED POSITION	chr8:42032237-42065098	chr10:81806026-81838864	chr9:93372229-93405082	chr2:18735995-18768850	chr20:61536375-61569242	chr6:131571563-131604431	chr7:129658243-129691124	chr12:71518887-71551772
BPS CONSIDERED IN THE ANALYSIS	38861	38838	38853	32855	32867	32868	32881	32885
NUMBER OF VARIANTS DETECTED	24	47	19	37	30	13	13	13
TEST	SKAT	SKAT	SKAT	SKAT	SKAT	SKAT	SKAT	SKAT
P-VALUE	0.906314	0.964622	0.73747	0.100347	0.831916	0.788236	0.246686	0.174642
CORRECTED P-VALUE	1	1	1	1	1	1	1	1
S6 b Table. Size-matched negative controls for the gene-based association analysis (SKAT)
